# Supplementary material for: The Mitochondrial Genome of the Phytopathogenic Fungus Bipolaris sorokiniana and the Utility of Mitochondrial Genome to Infer Phylogeny of Dothideomycetes
Source: Front Microbiol. 2020 May 8;11:863. doi: 10.3389/fmicb.2020.00863 (PMC7225605; doi:10.3389/fmicb.2020.00863)
Supplement: Supplementary file 2 [file Table_2.XLSX]

## Sheet: Sheet1
Supplementary Table 2. Organization of the mitochondrial genome of Bipolaris sorokiniana.
Gene name	Start	Stop	Strand	Gene type	Exon or intron number	Length
orf386	363	1523	H	uORF	-	1161
orf469	2047	3456	H	uORF	-	1410
orf329	4508	5497	H	uORF	-	990
orf124	6639	7013	H	uORF	-	375
nad1				core PCG
	1903	2046	H	exon	number_1	144
	2047	3876	H	intron	number_1	1830
	3877	4023	H	exon	number_2	147
	4024	5519	H	intron	number_2	1496
	5520	5862	H	exon	number_3	343
	5863	6994	H	intron	number_3	1132
	6995	7476	H	exon	number_4	482
orf48	7590	7736	H	uORF	-	147
rps5	9365	8811	L	rps	-	555
rps3	10277	9879	L	rps	-	399
orf422	12609	11341	L	uORF	-	1269
orf308	14228	13302	L	uORF	-	927
orf323	15814	14843	L	uORF	-	972
orf480	17964	16522	L	uORF	-	1443
orf269	18991	18182	L	uORF	-	810
orf197	19592	18999	L	uORF	-	594
orf238	20706	19990	L	uORF	-	717
orf311	22142	21207	L	uORF	-	936
cox3				core PCG
	22361	22143	L	exon	number_1	219
	22142	19707	L	intron	number_1	2436
	19706	19593	L	exon	number_2	114
	19592	18061	L	intron	number_2	1532
	18060	17965	L	exon	number_3	96
	17964	16019	L	intron	number_3	1946
	16018	15817	L	exon	number_4	202
	15816	12681	L	intron	number_4	3136
	12680	12610	L	exon	number_5	71
	12609	10852	L	intron	number_5	1758
	10851	10744	L	exon	number_6	108
orf465	24190	22793	L	uORF	-	1398
orf140	24989	24567	L	uORF	-	423
orf108	25558	25232	L	uORF	-	327
nad3	25949	25713	L	core PCG	-	237
orf441	27421	26096	L	uORF	-	1326
orf285	29612	28755	L	uORF	-	858
nad2				core PCG
	31828	31043	L	exon	number_1	786
	31042	28370	L	intron	number_1	2673
	28369	27425	L	exon	number_2	945
trnN_1(gtt)	32377	32307	L	trn	-	71
trnN_2(gtt)	33034	32964	L	trn	-	71
cox2	34350	34072	L	core PCG	-	279
orf378	36166	35030	L	uORF	-	1137
orf352	37479	36421	L	uORF	-	1059
orf377_1	39717	38584	L	uORF	-	1134
orf377_2	41192	40059	L	uORF	-	1134
orf299	42620	41721	L	uORF	-	900
orf341	43819	42794	L	uORF	-	1026
orf280_1	44995	44153	L	uORF	-	843
orf502	46584	45076	L	uORF	-	1509
orf123	47252	46881	L	uORF	-	372
orf342	48938	47910	L	uORF	-	1029
orf250	50231	49479	L	uORF	-	753
orf272	51801	50983	L	uORF	-	819
orf189	52488	51919	L	uORF	-	570
orf130	53054	52662	L	uORF	-	393
cox1_1				core PCG
	53468	53055	L	exon	number_1	414
	53054	50349	L	intron	number_1	2706
	50348	50233	L	exon	number_2	116
	50232	49075	L	intron	number_2	1158
	49074	48939	L	exon	number_3	136
	48938	46842	L	intron	number_3	2097
	46841	46652	L	exon	number_4	190
	46651	45046	L	intron	number_4	1606
	45045	44996	L	exon	number_5	50
	44995	43838	L	intron	number_5	1158
	43837	43820	L	exon	number_6	18
	43819	42759	L	intron	number_6	1061
	42758	42622	L	exon	number_7	137
	42621	41433	L	intron	number_7	1189
	41432	41399	L	exon	number_8	34
	41398	38558	L	intron	number_8	2841
	38557	38111	L	exon	number_9	447
cox1_2	54520	53591	L	core PCG	-	930
orf114	57172	56828	L	uORF	-	345
orf538	59235	57619	L	uORF	-	1617
trnC_2(gca)	60011	59944	L	trn	-	68
orf113	61680	61339	L	uORF	-	342
trnR_1(tct)	62904	62974	H	trn	-	71
trnR_2(cct)	63038	63108	H	trn	-	71
rnS	63197	64855	H	rrn	-	1659
trnL2_2(taa)	65360	65431	H	trn	-	72
trnL2_1(taa)	67426	67508	H	trn	-	83
trnY(gta)	68348	68432	H	trn	-	85
trnN_3(gtt)	68509	68579	H	trn	-	71
nad6	68864	69460	H	core PCG	-	597
trnV_1(tac)	69718	69790	H	trn	-	73
trnK(ttt)	69823	69894	H	trn	-	72
trnG(tcc)	69953	70024	H	trn	-	72
trnD(gtc)	70027	70098	H	trn	-	72
trnS1(gct)	70608	70687	H	trn	-	80
trnW(tca)	71119	71190	H	trn	-	72
trnI(gat)	71543	71614	H	trn	-	72
trnR_3(acg)	71619	71690	H	trn	-	72
trnS2(tga)	71811	71895	H	trn	-	85
trnP_1(tgg)	72126	72198	H	trn	-	73
rnL	72341	73879	H	rrn	-	1539
inronic spacer	73880	74152	H	-	-	273
rnL	74153	77053	H	rrn	-	2901
trnT(tgt)	77372	77442	H	trn	-	71
trnM_1(cat)	77569	77639	H	trn	-	71
trnM_2(cat)	77645	77717	H	trn	-	73
trnE(ttc)	78708	78780	H	trn	-	73
trnA(tgc)	78813	78884	H	trn	-	72
trnF(gaa)	79356	79428	H	trn	-	73
trnL1_2(tag)	81817	81899	H	trn	-	83
trnQ_1(ttg)	81973	82044	H	trn	-	72
trnH_1(gtg)	82049	82122	H	trn	-	74
trnM_3(cat)	82299	82370	H	trn	-	72
trnL1_1(tag)	83941	84013	H	trn	-	73
orf369	84455	85564	H	uORF	-	1110
orf367	85672	86775	H	uORF	-	1104
orf280	88537	89379	H	uORF	-	843
atp6				core PCG
	84116	84453	H	exon	number_1	338
	84454	87135	H	intron	number_1	2682
	87136	87363	H	exon	number_2	228
	87364	89485	H	intron	number_2	2122
	89486	89693	H	exon	number_3	208
trnC_1(gca)	89854	89923	H	trn	-	70
trnP_2(tgg)	90831	90915	H	trn	-	85
rnpB	93562	94122	H	rnp	-	561
trnV_2(tac)	94731	94803	H	trn	-	73
trnN_4(gtt)	94897	94967	H	trn	-	71
cob_1	95407	95781	H	core PCG	-	375
orf482	97070	98518	H	uORF	-	1449
orf221	99192	99857	H	uORF	-	666
orf147	101133	101576	H	uORF	-	444
orf151	102531	102986	H	uORF	-	456
orf198	103774	104370	H	uORF	-	597
orf103	105020	105331	H	uORF	-	312
orf382	108345	109493	H	uORF	-	1149
cob_2				core PCG
	96692	97069	H	exon	number_1	378
	97070	99176	H	intron	number_1	2107
	99177	99191	H	exon	number_2	15
	99192	100565	H	intron	number_2	1374
	100566	100601	H	exon	number_3	36
	100602	106634	H	intron	number_3	6033
	106635	106642	H	exon	number_4	8
	106643	109522	H	intron	number_4	2880
	109523	110243	H	exon	number_5	721
trnM_4(cat)	111001	110930	L	trn	-	72
trnH_2(gtg)	111251	111178	L	trn	-	74
trnQ_2(ttg)	111327	111256	L	trn	-	72
orf119	111420	111779	H	uORF	-	360
orf386	111751	112911	H	uORF	-	1161
cob_3	112942	113661	H	core PCG	-	720
orf325	114044	115021	H	uORF	-	978
cob_4	115064	115771	H	core PCG	-	708
trnR_4(cct)	116362	116432	H	trn	-	71
nad4				core PCG
	116603	117381	H	exon	number_1	779
	117382	118585	H	intron	number_1	1204
	118586	119315	H	exon	number_2	730
nad4L	119945	121222	H	core PCG	-	1278
orf493	121874	123355	H	uORF	-	1482
orf202	124356	124964	H	uORF	-	609
orf432	125604	126902	H	uORF	-	1299
orf432	128478	129776	H	uORF	-	1299
orf303	130350	131261	H	uORF	-	912
orf241	131642	132367	H	uORF	-	726
nad5				core PCG
	121625	121872	H	exon	number_1	248
	121873	124015	H	intron	number_1	2143
	124016	124354	H	exon	number_2	339
	124355	127800	H	intron	number_2	3446
	127801	127810	H	exon	number_3	10
	127811	130229	H	intron	number_3	2419
	130230	130349	H	exon	number_4	120
	130350	132461	H	intron	number_4	2112
	132462	133742	H	exon	number_5	1281
Abbreviation: H, heavy strand; L, light strand; core PCG, core protein-coding genes; trn, tRNA gene; rrn, rRNA gene; rnp, the fungal mitochondrial RNase P gene.
Note: Yellow background indicates the span of the core mitochondrial protein-coding genes, green indicates the ribosomal protein genes, blue indicates the mitochondrial RNase P gene, pink indicates the ribosomal RNA genes.
