# Supplementary material for: The Mitochondrial Genome of the Phytopathogenic Fungus Bipolaris sorokiniana and the Utility of Mitochondrial Genome to Infer Phylogeny of Dothideomycetes
Source: Front Microbiol. 2020 May 8;11:863. doi: 10.3389/fmicb.2020.00863 (PMC7225605; doi:10.3389/fmicb.2020.00863)
Supplement: Supplementary file 3 [file Table_3.XLSX]

## Sheet: Sheet1
Supplementary Table 3. The relationships recovered for the major nodes and the associated nodal support values from separate analyses on individual protein-coding genes.
Gene	Hypothesis	Nodal support values
		The major nodes in hypothesis			Capnodiales	Botryosphaeriales	Pleosporales
atp6	Capnodiales, ((Venturiales, Botryosphaeriales), Pleosporales)	100	76	70	98	99	100
cob	Venturiales, (Botryosphaeriales, (Capnodiales, Pleosporales))	100	91	72	-	51	-
cox1	(Venturiales, Capnodiales), (Botryosphaeriales, Pleosporales)	68	100	78	99	99	100
cox2	Capnodiales, ((Venturiales, Botryosphaeriales), Pleosporales)	100	92	89	100	100	100
cox3	Venturiales, (Capnodiales, (Botryosphaeriales, Pleosporales))	100	78	73	100	100	100
nad1	Venturiales, (Capnodiales, (Botryosphaeriales, Pleosporales))	100	90	68	100	100	100
nad2	(Venturiales, Botryosphaeriales), (Capnodiales, Pleosporales))	64	100	57	100	100	100
nad3	(Venturiales, (Botryosphaeriales, Capnodiales)), Pleosporales	45	73	100	100	94	39
nad4	(Botryosphaeriales, (Venturiales, Capnodiales)), Pleosporales	72	56	100	100	98	100
nad4l	(Botryosphaeriales, (Venturiales, Capnodiales)), Pleosporales	59	73	100	100	89	43
nad5	(Venturiales, (Botryosphaeriales, Capnodiales)), Pleosporales	52	42	100	100	100	100
nad6	Botryosphaeriales, (Capnodiales, (Venturiales, Pleosporales))	100	90	91	94	100	100
