# Supplementary material for: The Mitochondrial Genome of the Phytopathogenic Fungus Bipolaris sorokiniana and the Utility of Mitochondrial Genome to Infer Phylogeny of Dothideomycetes
Source: Front Microbiol. 2020 May 8;11:863. doi: 10.3389/fmicb.2020.00863 (PMC7225605; doi:10.3389/fmicb.2020.00863)
Supplement: Supplementary file 4 [file Table_4.XLSX]

## Sheet: Sheet1
Supplementary Table 4. Substitution saturation tests.
Data partition	Iss	Iss.cSyma	Psymb	Iss.cAsymc	Pasymd
PCG-rrn	0.2607	0.8375	0	0.6502	0
PCG	0.3931	0.8464	0	0.6489	0
trn	0.1952	0.7867	0	0.5856	0
rrnL	0.4083	0.8056	0	0.6178	0
rrnS	0.2275	0.7813	0	0.5714	0
a Index of substitution saturation assuming a symmetrical true tree.
b Probability of significant difference between Iss and Iss.cSym (two-tailed test).
c Index of substitution saturation assuming an asymmetrical true tree.
d Probability of significant difference between Iss and Iss.cAsym (two-tailed test).
