# Supplementary material for: The Mitochondrial Genome of the Phytopathogenic Fungus Bipolaris sorokiniana and the Utility of Mitochondrial Genome to Infer Phylogeny of Dothideomycetes
Source: Front Microbiol. 2020 May 8;11:863. doi: 10.3389/fmicb.2020.00863 (PMC7225605; doi:10.3389/fmicb.2020.00863)
Supplement: Supplementary file 5 [file Data_Sheet_1.ZIP]

Archive with 6 entries (5 files):
- Supplementary File S2/PCG-rrn.phy
- Supplementary File S2/PCG_aa.phy
- Supplementary File S2/PCG_nt.phy
- Supplementary File S2/rrn.phy
- Supplementary File S2/trn.phy
- Supplementary File S2/
