# Supplementary material for: The Mitochondrial Genome of the Phytopathogenic Fungus Bipolaris sorokiniana and the Utility of Mitochondrial Genome to Infer Phylogeny of Dothideomycetes
Source: Front Microbiol. 2020 May 8;11:863. doi: 10.3389/fmicb.2020.00863 (PMC7225605; doi:10.3389/fmicb.2020.00863)
Supplement: Supplementary file 5 [file Data_Sheet_1.ZIP › Supplementary File S2/PCG-rrn.phy]

20 14612
Botryosphaeria_kuwatsukai	---TACAGTCCATTAGACCAATTTGAAGTAAGAGACTTATTAAGTCTGGACGCACCTCTTTTAGGTAATACTCATTTTTCAATAACAAATATAGGATTATATCTTACAATTGGAGCAAGTATTGCTTTCCTTTTTAAAGCACTAGCTACTAATTATAATAGAGTTGTATCTAATAACTGATCAGTTAGTCAAGAAACAATCTATGCAACTGTGCATAGTATAGTAGTAGGTCAAATAAATGCAAGAGAAGGGCAAGTATACTTCCCATTTATATACGCATTATTTGTTTTCATCTTGGTAAATAATTTAATTGGTATGGTACCTTACAGTTTTGCTTCAACAAGCCATTTCATATTAACATTCTCACTTAGTTTCACTATTGTTTTAGGTGCTACTATA…
Pseudocercospora_mori	ATACCAAGTCCATTGGACCAATTTGAAGTAAGAAATTTATTGAGTGTAGATGCACCCATTCTAGGGAATTTATCATTGTCTTTAACAAACATAGGCCTTTACTTGACAATAGCGGGTTATTTAATTTTTGTAGTAAGTTTATTATCTACAAATAACAATAAAATAGTGCCAAATGCATGATCTATAAGCCAAGAGTCTATATACTCGACAGTGCACAGTATAGTTGTAGGCCAAATAAATGAGAAAAATGGACAAGTTTATTTTCCTTTTATTTATGTTTTATTTATATTTATATTAGTTAACAATTTAATAGGGATGGTTCCTTACAGTTTTGCTAGCACTAGTCATTTTGTATTAACTTTTTCTTTAAGTTTTACAGTGGTTCTAGGTGCAACTATA…
Venturia_effusa	ATTACTAGTCCACTAGACCAATTTGAAATAAGAGACTTAGTTAGCTTAGACTTACCAGTATTAGCTAATTTACACCTATCTTTAACAAACATTGGACTATACCTTATTATAGCTTTCTTTATTTCATTATTATTTACAACATTAGCTACTAATCAAAATAGAATAGTATCTAACCATTGATCAGTTAGTTTAGAAACAATATACGCTACTGTACATGGAATAGTAGTAAATCAAATAAATGCTACAAATGGACAGAAATATTTTCCCTTTATTTACGCCTTATTTGTATTTATTTTAATAAATAATTTAATAGGAATGGT-CCATACAGTTTTGCTTCTACTAGCCATTTTATATTAACTTTTTCTTTAAGTTTTACAATCGTTTTAGGTGCTACTATA…
Pyrenophora_teres	ATACTAAGCCCTCTTGACCAATTTGAAATAAGAAACTTATTTAGCATAGACACACCATTATTAGCTAATATGAACCTATCTATTACTAACATAGGGTTATACATGACTATTGCTGCTTTCATAGCTTTCTATTTTAGTATTTTAGCTACGAACCACTCAAAAATTACTCCAAACAAATGATCTTTAAGTCAAGAAACATTATATGCAACTATACATAGCATTGTTGTAAACCAAATTAATAATAAAAGTGGTCAAGCTTACTTTCCATTTATGTATGCATTATTTATTTTCATTTTAATAAACAATCTAATAGGAATGGTTCCTTATAGTTTCGCCAGTACCTCACATTTTATCCTAACATTCTCACTTAGTTTTACTGTTGTATTAGGTGCAACTGTT…
Fusarium_culmorum	ATAAGAAGTCCTTTAGATCAATTTGAAATAAGAGACATATTAAATTTAGAAGTT---TTAGGTGGTAACTTACATCTATCTTTAACTAACATAGGATTATATTTAACAATAGGAGCTTTAATTATATTAGTTTTAAGTATAGTTTCAACTAACTATAATAAATTAGTTAGTAATAACTGATCAATAGCTCAAGAATCATTATACGTAACTATACATAATATAGTTACAAATCAAATAAACCCTAAAAATGGTCAAATTTATTTCCCATTTATATATACTTTATTTATATTTATATTAATAAATAATTTAATGGGTATGGTTCCATACAGCTTTGCTTCTACAGCCCATTTTGCGTTAACATTTGCTCTTAGTTTCACAATAGTATTAGGTGCAACTATA…
Fusarium_oxysporum	ATAAGAAGTCCTTTAGATCAATTTGAAATAAGAGACATATTAAATTTAGAAGTT---TTAGGTGGTAACTTACATCTATCTTTAACTAACATAGGATTATATTTAACAATAGGAGCTTTAATTATATTAGTTTTAAGTATAGTTTCAACTAACTATAATAAATTAGTTAGTAATAACTGATCTATAGCTCAAGAATCTTTATACGTAACTATACATAATATAGTTACAAATCAAATAAACCCTAAAAATGGTCAAATTTATTTCCCATTTATATATACTTTATTTATATTTATATTAATAAATAATTTAATTGGAATGGTTCCATACAGTTTTGCTTCTACAAGCCATTTTGCGCTAACATTTGCTCTTAGTTTTACAATAGTATTAGGTGCGACTATA…
Parastagonospora_nodorum	ATAATAAGCCCTCTTGACCAATTTGAAATAAGAAACTTGTTTAGCATAGATACACCTTTATTAGCCAATATGAACCTATCTATTACTAATATAGGGTTATATATGACAATAGCTGCTTTTATAGCTTTCTATTTTAGTATTTTAGCTACTAACCATTCAAGAATTACTCCAAACAAATGATCTTTAAGTCAAGAAACATTATATGCAACAATACACAGTATTGTAGTAAACCAAATTAATAATAAAAATGGTCAAGTATACTTTCCATTTATGTATGCATTATTTATTTTTATTATTAATAATTTAATAATAGGAATGGTTCCTTATAGTTTTGCATCAACATCTCATTTTATTTTAACATTCTCACTTAGCTTTACTGTTGTATTAGGTGCAACAGTA…
Pithomyces_chartarum	ATTATAAGTCCACTAGATCAATTTGAAATAAGAAACCTATTTAGTATTGATACACCATTATTAGCCAATATTAATTTATCAATAACAAACATAGGTTTCTATATGACTATTGCTGCCTTTTTAGCTTTTTACTTTAGCATCTTAGCTACAAACCACAAAAAAATTACTCCTAACAATTGATCTTTAAGTCAAGAAACACTATATGCTACTATACACAGTATAGTTATAAACCAAATTAATAATAAAAATGGGCAAGTTTATTTTCCATTTATGTATGCATTGTTTATTTTTATTTTAATTAACAATCTTATTGGAATGGTACCATATAGTTTTGCATCAACATCTCATTTTATCTTAACATTTTCACTTAGTTTCACTGTAGTATTAGGTGCTACTGTA…
Shiraia_bambusicola	ATATTAAGTCCTTTAGATCAATTTGAAATAAGAAATTTATTTAGTATAGATACACCTTTATTAGGTAATATAAACTTATCAATTACAAATATAGCATTGTATATGACAATTGCTGCCGTTTTAACTTTTTTTTATAGCATATTAGCTACTAACAATAATAAGATTATACCTAACAAGTGATCTTTAAGTCAAGAAATATTATATGCAACTATTCATAGTATTGTTGCTAATCAAATAAACAAAAAAAATGGACAAGTTTACTTTCCTTTTATGTATGCATTATTTATTTTTATTTTAATAAATAACTTAATAGGTATGATTCCATACAGTTTTGCTTCAACATCTCATTTTATATTAACATTCTCTCTTAGTTTTACTGTAGTATTAGGTGCAACTATT…
Didymella_pinodes	ATAACAAGTCCGTTAGATCAATTCGAAATAAGAAACCTATTCAGTATCGATACACCATTGTTGGCTAATATGAACCTATCTATTACAAATATTGGGTTATATATGACAATAGCTGCGTTTATAGCATTTTATTTTAGTGTTTTAGCCACTAACCATGCAAAAATTATCCCAAATAGCTGATCATTAAGCCAAGAAACATTGTATGCCACTATCCACAGTATCGTTGTAAACCAAATTAACAATAAAAGTGGGCAAGCTTATTTCCCATTTATGTATGCCTTGTTTATCTTTATTTTAATTAATAATCTTATTGGTATGATACCTTATAGTTTTGCATCAACATCTCACTTTATATTAACATTCTCACTTAGTTTCACTGTAGTGCTAGGTGCTACTGTT…
Pseudocercospora_fijiensis	ATAAAAAGTCCTTTGGATCAATTTGAAGTAAGAGATTTATTAAGTCTAGATGCACCTATTATAGGTAATTTATCATTATCTTTAACTAACATAGGTATGTACTTGACAATAGCTGGCTATTTAATTTTTTTTATTAGTTTACTATGTACAAACCAGAACAAAATACTACCTAATGCTTCATCTATAAGCCAAGAGTCTCTATACTCAACTGTCCATAGTGTAGTTATTGGTCAAATTAACGAAAAAAAAGGACAGGTATATTTTCCTTTCATTTATACTCTATTTATATTCATATTAATAAATAACTTAATAGGTATGATTCCATACAGTTTTGCTAGTACTAGTCATTTTATATTGACCTTTTATCTGAGCTTTACAGTAGTATTGGGATCTACTATA…
Coniothyrium_glycines	ATATTAAGCCCTCTAGATCAATTTGAAATAAGAAATTTATTTAGCATAGATACTCCGTTATTAGCGAATATTAATTTATCTATTACTAATATAGGTTTATACATGGTTATAGCTGCTTTTATAGCTTTTTATTTTAGTATTTTAGCTACTAACCACTCAAAAATTACTCCAAACAAATGATCTTTAAGTCAAGAAACATTATATGCTACTATCCATAGCATAGTTGTAAACCAAATTAATAATAAAAACGGTCAAGCTTACTTTCCATTTATGTATACATTGTTTATCTTTATATTAATAAATAATTTAATAGGAATGGTTCCTTATAGTTTCGCATCAACATCTCATTTCATTTTAACATTCTCGCTTAGTTTTACTGTTGTATTAGGTGCTACAGTA…
Alternaria_alternata	ATACTTAGCCCACTAGACCAGTTCGAAATTAGGAACTTATTTAGTATTGATACACCATTATTAGCAAACATGAACCTATCTATAACTAATATAGGGTTGTACCTGACTATTGCTGCTTTCATTACTTTCTATTTTAGTATTTTAGCAACTAACCACTCTAAAATAACTCCAAACAAATGATCTTTAAGTCAAGAAACACTATATGCAACTATACATGGTATTGTTGTAAGCCAAATTAATAATAAAAATGGTCAAGCTTACTTTCCATTTATGTATGCATTATTTATTTTCATTTTAATAAACAATCTAATAGGAATGGTTCCTTACAGTTTTGCCTCAACATCTCATTTTATCTTAACATTCTCACTTAGTTTTACTGTTGTATTAGGTGCAACAGTT…
Botryosphaeria_dothidea	------AGTCCATTAGACCAATTTGAAGTAAGAGACTTATTAAGTCTGGACGCACCTCTTTTAGGTAATACTCATTTTTCAATAACAAATATAGGATTATATCTTACAATTGGAGCAAGTATTGCTTTCCTTTTTAAAGCACTAGCTACTAATTATAATAGAGTTGTATCTAATAACTGATCAGTTAGTCAAGAAACAATCTATGCAACTGTGCATAGTATAGTAGTAGGTCAAATAAATGCAAGAGAAGGGCAAGTATACTTCCCATTTATATACGCATTATTTGTTTTCATCTTGGTAAATAATTTAATTGGTATGGTACCTTACAGTTTTGCTTCAACAAGCCATTTCATATTAACATTCTCACTTAGTTTCACTATTGTTTTAGGTGCTACTATA…
Zasmidium_cellare	GTTATAAGTCCACTGGACCAATTTGAAGTAAGAAATTTATTAAGTTTAGATGCACCTATATTAGGTAACTTATCATTATCTTTAACAAATATAGGGTTATATTTAACTATAGCAGGTTATCTTGTATTTATCATAGGTTTATTATCTTCAAATAATAATAAAATAGTCCCTAATGCCTGATCTATATCTCAAGAATCAATATATGCAACAGTTCATAGTATTGTAACTGGACAAATAAACGAAAAAAATGGACAAGTTTACTTTCCTTTTATGTATGTGTTATTTGTATTTATTCTAGTTAACAATTTAATAGGTATGGTACCTTATAGTTTTGCCGCTACTAGTCACTTTATTCTGACTTTCTCACTTAGTTTTACAGTAGTTTTAGGTGCTACTATA…
Bipolaris_cookei	ATATTAAGCCCTCTTGACCAATTTGAAATAAGAAACTTATTTAGTATAGATACACCATTATTAGCAAATATGAACCTATCTATAACTAATATAGGGTTATATATGACTATAGCTGCTTTCATAGCTTTCTATTTTAGTATTTTAGCTACTAACCACTCAAAAATTACTCCAAACAAATGATCTTTAAGTCAAGAAACATTATATGCAACTATACACAGTATTGTTGTAAACCAAATTAACAACAAAAATGGGCAAGCTTACTTCCCATTTATGTACACATTATTTATTTTTATTTTAATAAATAACTTAATAGGAATGGTTCCTTATAGTTTTGCCTCAACATCTCATTTTATATTAACATTCTCACTTAGTTTTACTGTTGTATTAGGTGCAACAGTT…
Zymoseptoria_tritici	ATAATAAGTCCATTGGACCAATTCGAAATAAGAAACTTATTAAGCATACATGCTCCTGTTATAGGTAACATGTCGCTATCAATAACAAATATAGCATTATACCTAACAATAGGTGGTTACCTAATTGTTATGATAAGTGTTTTAAGTACAAACAATAATAAATTAGTACCTAACGCTTGATCTATATCTCAAGAGTCAATATACGCAACTGTACATAGTATAGTAGTAGGGCAAATAAATGAAAAAGGTGGACAAGTATATTTCCCTTTCATGTACGTGCTATTTGTATTTATTTTATTCAATAATTTAGTAGGTATGGTGCCTTATAGCTTTGCATCTACAAGCCACTTTATCTTGACTTTTTCACTAAGTTTTACTGTTGTGTTAGGTGCAACTATA…
Bipolaris_sorokiniana	ATATTAAGCCCTCTTGACCAATTTGAAATAAGAAACTTATTTAGTATAGATACACCATTATTAGCAAATATGAACCTATCTATAACTAATATAGGGTTATATATGACTATAGCTGCTTTCATAGCTTTCTATTTTAGTATTTTAGCTACTAACCACTCAAAAATTACTCCAAACAAATGATCTTTAAGTCAAGAAACATTATATGCAACTATACACAGTATTGTTGTAAACCAAATTAACAACAAAAATGGGCAAGCTTACTTCCCATTTATGTACACATTATTTATTTTTATTTTAATAAATAACTTAATAGGAATGGTTCCTTATAGTTTTGCCTCAACATCTCATTTTATATTAACATTCTCACTTAGTTTTACTGTTGTATTAGGTGCAACAGTT…
Fusarium_circinatum	ATAAGAAGTCCTTTAGATCAATTTGAAATAAGAGACATATTAAATTTAGAAGTT---TTAGGAGGTAACTTACATCTATCTTTAACTAACATAGGATTATATTTAACAATAGGAGCTTTAATTATATTAGTTTTAGTTATAGTTTCAACTAACTATAACAAATTAGTTAGTAATAACTGATCTATAGCTCAAGAATCTTTATACGTAACTATACATAATATAGTTATAGGTCAAATAAACCCTAAAAATGGTCAAATTTATTTCCCATTTATATATACATTATTTATATTTATATTAGTAAATAATTTAATTGGAATGGTTCCATACAGTTTTGCTTCTACAGGTCATTTTGCATTAACATTTGCTCTTAGTTTTACAATAGTATTAGGTGCGACTATA…
Stemphylium_lycopersici	ATATTAAGCCCTCTTGACCAATTTGAAATAAGAAACTTATTTAGTATAGATACACCATTATTAGCAAATATGAACCTATCTATAACTAATATAGGGTTATATATGACTATAGCTGCTTTCATAGCTTTCTATTTTAGTATTTTAGCAACTAACCACTCAAAAATTACTCCAAACAAATGATCTTTAAGTCAAGAAACATTATATGCAACTATACATAGTATTGTTGTAAACCAAATTAACAATAAAAATGGTCAAGCTTACTTCCCATTTATGTATGCATTATTTATTTTCATTTTAATAAACAACTTAATAGGAATGGTTCCTTATAGTTTTGCCTCAACATCACATTTTATCTTGACATTCTCACTTAGTTTTACTGTTGTATTAGGTGCAACAGTT…
