# Supplementary material for: The Mitochondrial Genome of the Phytopathogenic Fungus Bipolaris sorokiniana and the Utility of Mitochondrial Genome to Infer Phylogeny of Dothideomycetes
Source: Front Microbiol. 2020 May 8;11:863. doi: 10.3389/fmicb.2020.00863 (PMC7225605; doi:10.3389/fmicb.2020.00863)
Supplement: Supplementary file 5 [file Data_Sheet_1.ZIP › Supplementary File S2/PCG_aa.phy]

20 3364
Pyrenophora_teres	ILSPLDQFEIRNLFSIDTPLLANMNLSITNIGLYMTIAAFIAFYFSILATNHSKITPNKWSLSQETLYATIHSIVVNQINNKSGQAYFPFMYALFIFILINNLIGMVPYSFASTSHFILTFSLSFTVVLGATVLGFKEHGLKFFSLFVPAGCPLGLLPLLVIIETISYLARNVSLGLRLAANVLSGHMLLNILSGFTYNIMSSGIIFFILGLLPLAFIIAFSGLELGIAFIQSQVFVVLSCSYIKDALELHLANSYLVDSPQPLNLSYMWNFGSLLAFCLIIQIVTGVTLAMHYNPSVAEAFNSVEHMFAAILILLLLPITDVSRSRGMQFRPLSKAAAFFFVVYLHIGRGMYYGSYRAPRTLVWTIGTVIFILMMA?????????FTFIMYGVTVIEN…
Venturia_effusa	ITSPLDQFEIRDLVSLDLPVLANLHLSLTNIGLYLIIAFFISLLFTTLATNQNRIVSNHWSVSLETIYATVHGIVVNQINATNGQKYFPFIYALFVFILINNLIGM?PYSFASTSHFILTFSLSFTIVLGATILGFQKHGLHFFSLFVPAGCPLALLEALWFIKIMSDLS??CIYGLRTNDDTCRGHSRLNILSGFTYNIMTSGILFFFIGLLPLAFIIAFCGLELGIAFIQAQVFVVLSCSYIKDCLELHLANSYVIDSPQPSNISYLWNFGSLLAFCLVIQIITGVTLAMHYNPSVLEAFNSVEHMFAAIVILLVMPFTDLSRSRGIQFRPLSKIAAFFFIVYLHMGRGLYYGSYRAPRTLVWTLGVIIFILMIVTAFLGYVLPFVIIVPLVSLIEN…
Phaeosphaeria_nodorum	IISPLDQFEIRNLFSIDTPLLANMNLSITNIGLYMTIAAFIAFYFSILATNHSRITPNKWSLSQETLYATIHSIVVNQINNKNGQVYFPFMYALFIFILINNLIGMVPYSFASTSHFILTFSLSFTVVLGATVLGFKEHGLKFFSLFVPAGCPLGLLPLLVIIETISYLARNVSLGLRLAANVLSGHMLLNILSGFTYNIMSSGIIFFILGLLPLAFIIAFSGLELGIAFIQSQVFVVLSCSYIKDALELHLLPFYAILRS??????????????????????????????????????????????MFSAILILLLLPITDVSRSRGMQFRPLSKWAAFFFIVYLHIGRGLYYGSYRAPRTLVWTIGTVIFILMMATAFLGYVLPYGQMSLWGATVIT…
Fusarium_circinatum	IRSPLDQFEIRDILNLEV?LGGNLHLSLTNIGLYLTIGALIILVLVIVSTNYNKLVSNNWSIAQESLYVTIHNIVIGQINPKNGQIYFPFIYTLFIFILVNNLIGMVPYSFASTGHFALTFALSFTIVLGATILGFQKHGLKFFSLLVPAGCPLALLPLLVTIELISYLARNVSLGLRLAANITAGHMLLSILSGFVYNIMNSGFIFFILGLIPLLFIIAFSGLELAIAFIQAQVFVVLTSSYIKDGLDLHLANGYLIDASQPSNISYLWNFGSLLLVCLVIQIVTGVTLAMHYNPSVLEAFNSVEHMLAAILIILLLPKADLGLTKGLQFRPLSKIAAFFFLVYLHIGRGIYYASYRAPRTLTWVIGTIILIVMIVTGFLG????FLFILPAVSILEN…
Fusarium_oxysporum	IRSPLDQFEIRDILNLEV?LGGNLHLSLTNIGLYLTIGALIILVLSIVSTNYNKLVSNNWSIAQESLYVTIHNIVTNQINPKNGQIYFPFIYTLFIFILINNLIGMVPYSFASTSHFALTFALSFTIVLGATILGFQKHGLKFFSLLVPAGCPLALLPLLVTIELISYLARNVSLGLRLAANITAGHMLLSILSGFVYNIMNSGFIFFILGLIPLLFIIAFSGLELAIAFIQAQVFVVLTSSYIKDGLDLH????????????????????????????????????????????????????????MLAAILIILLLPKADLGLTKGLQFRPLSKIAAFFFLVYLHIGRGIYYASYRAPRTLTWVIGTIILIVMIVTGFLGYHTIFLFILPAVSILEN…
Fusarium_culmorum	IRSPLDQFEIRDILNLEV?LGGNLHLSLTNIGLYLTIGALIILVLSIVSTNYNKLVSNNWSIAQESLYVTIHNIVTNQINPKNGQIYFPFIYTLFIFILINNLMGMVPYSFASTAHFALTFALSFTIVLGATILGFQKHGLKFFSLLVPAGCPLALLPLLVTIEFISYLARNVSLGLRLAANITAGHMLLSILSGFVYNIMNSGFIFFILGLIPLLFIIAFSGLELAIAFIQAQVFVVLSSSYIKDGLDLHLANGYLIDASQPSNISYLWNFGSLLLLCLVIQIVTGVTLAMHYNPSVLEAFNSVEHMLAAILIILILPKADLGLTKGLQFRPLSKAAAFFFLVYLHIGRGIYYASYRAPRTLTWVIGTIILIVMIVTGFLGYL??FTLTVKGIDNVFN…
Botryosphaeria_dothidea	??SPLDQFEVRDLLSLDAPLLGNTHFSITNIGLYLTIGASIAFLFKALATNYNRVVSNNWSVSQETIYATVHSIVVGQINAREGQVYFPFIYALFVFILVNNLIGMVPYSFASTSHFILTFSLSFTIVLGATILGFNKHGLKFFSLFVPAGCPLALLPLLVLIEFISYLARNVSLGLRLAANILSGHMLLNILSGFTYNIMTSGIIFFFLALLPLAFIIAFSGLELAIAFIQAQVFVVLTCSYIKDALELHLVNSYVIDSPQPSNISYLWNFGSLLGVCLVIQIVTGVTRIWHYNPSVLEAFNSVEH???????????????????????????????AFFFLVYLHIGRGLYYGSYRAPRTLVWAIGTVILILMMATAFLGY???????????ATVIT…
Alternaria_alternata	ILSPLDQFEIRNLFSIDTPLLANMNLSITNIGLYLTIAAFITFYFSILATNHSKITPNKWSLSQETLYATIHGIVVSQINNKNGQAYFPFMYALFIFILINNLIGMVPYSFASTSHFILTFSLSFTVVLGATVLGFKEHGLKFFSLFVPAGCPLALLPLLVLIEFISYLARNVSLGLRLAANILSGHMLLNILSGFTYNIMSSGIIFFILGLLPLAFIIAFSGLELGIAFIQSQVFVVLSCSYIKDALELHLLPFYAILRSQPLNLSYMWNFGSLLAFCLIIQIVTGVTLAMHYNPSIPNKLLGVIAMFAAILILLLLPITDVSRSRGMQFRPLSKAAFFVFVANFLILMQLGAKHVESPFIEFGQISTVLYFFMATAFLGYVLPFTFVMYGVTVVENT…
Bipolaris_cookei	ILSPLDQFEIRNLFSIDTPLLANMNLSITNIGLYMTIAAFIAFYFSILATNHSKITPNKWSLSQETLYATIHSIVVNQINNKNGQAYFPFMYTLFIFILINNLIGMVPYSFASTSHFILTFSLSFTVVLGATVLGFKEHGLKFFSLFVPAGCPLGLLPLLVLIEFISYLARNVSLGLRLAANILSGHMLLNILSGFTYNIMSSGIIFFILGLLPLAFIIAFSGLELGIAFIQSQVFVVLSCSYIKDALELHLANSYLVDSPQPINLSYMWNFGSLLAFCLVIQIVTGVTLAMHYNPSVAEAFNSVEHMFAAILILLLLPVTDVSRSRGMQFRPLSKAAAFFFLVYLHIGRNIYYGSYRAPRTLVFTIGVVIFILMMA?????????FTFVMYGVTVLEN…
Botryosphaeria_kuwatsukai	?YSPLDQFEVRDLLSLDAPLLGNTHFSITNIGLYLTIGASIAFLFKALATNYNRVVSNNWSVSQETIYATVHSIVVGQINAREGQVYFPFIYALFVFILVNNLIGMVPYSFASTSHFILTFSLSFTIVLGATILGFNKHGLKFFSLFVPAGCPLALLPLLVLIEFISYLARNVSLGLRLAANILSGHMLLNILSGFTYNIMTSGIIFFFLALLPLAFIIAFSGLELAIAFIQAQVFVVLTCSYIKDALELHLVNSYVIDSPQPSNISYLWNFGSLLGVCLVIQIVTGVTLAMHYNPSVLEAFNSVEHMFSAILILLVMPFTDLGRSRGIQFRPLSKIAAFFFLVYLHIGRGLYYGSYRAPRTLVWAIGTVILILMMATAFLGY???FLIIVPLVSLLEN…
Zymoseptoria_tritici	IISPLDQFEIRNLLSIHAPVIGNMSLSITNIALYLTIGGYLIVMISVLSTNNNKLVPNAWSISQESIYATVHSIVVGQINEKGGQVYFPFMYVLFVFILFNNLVGMVPYSFASTSHFILTFSLSFTVVLGATILGLSKHGLKFFSLFVPAGCPLALLPLLVLIEFISYLARNVSLGLRLAANVLSGHMLLNILSGFTYNIMTSGFVFFFLGLFPLAFIMAFSGLELAIALIQAQVFVVLSCSYIKDGLDLHLVNGYLIDSPQPSNLSYLWNFGSLLGFCLVIQIVTGVTLAMHYNPSVSEAFNSVEH???????????????????????????????AFFFLVYLHVGRGLYYGSYKAPRTLTWTIGTIILVLMMATAFLGYVLPYGQMSLWGATVIT…
Bipolaris_sorokiniana	ILSPLDQFEIRNLFSIDTPLLANMNLSITNIGLYMTIAAFIAFYFSILATNHSKITPNKWSLSQETLYATIHSIVVNQINNKNGQAYFPFMYTLFIFILINNLIGMVPYSFASTSHFILTFSLSFTVVLGATVLGFKEHGLKFFSLFVPAGCPLGLLPLLVLIEFISYLARNVSLGLRLAANILSGHMLLNILSGFTYNIMSSGIIFFILGLLPLAFIIAFSGLELGIAFIQSQVFVVLSCSYIKDALELHLANSYLVDSPQPINLSYMWNFGSLLAFCLIIQIVTGVTLAMHYNPSVAEAFNSVEHMFAAILILLLLPVTDVSRSRGMQFRPLSKAAAFFFLVYLHIGRNIYYGSYRAPRTLVFTIGVVIFILMMA?????????FTFVMYGVTVLEN…
Shiraia_bambusicola	ILSPLDQFEIRNLFSIDTPLLGNINLSITNIALYMTIAAVLTFFYSILATNNNKIIPNKWSLSQEILYATIHSIVANQINKKNGQVYFPFMYALFIFILINNLIGMIPYSFASTSHFILTFSLSFTVVLGATILGFKEHGLKFFSLFVPAGCPLGLLPLLVIIETISYLARNVSLGLRLAANILSGHMLLNILSGFTYNIMSSGIIFFFLGLLPLSFIIAFSGLELGIAFIQSQVFVVLSCSYIKDALELHLVNSFVIDAPQPLNLSYMWNFGSLLAICLIIQIVTGVTLAMHYTPSVAEAFNSVEH???????????????????????????????AFFFIVYLHIGRGMYYGSYRSPRTLVWTIGTIIFILMMATAFLGYVLPYGQMSLWGATVIT…
Didymella_pinodes	ITSPLDQFEIRNLFSIDTPLLANMNLSITNIGLYMTIAAFIAFYFSVLATNHAKIIPNSWSLSQETLYATIHSIVVNQINNKSGQAYFPFMYALFIFILINNLIGMIPYSFASTSHFILTFSLSFTVVLGATVLGFKEHGLKFFSLFVPAGCPLGLLPLLVLIEFISYLARNVSLGLRLAANILSGHMLLNILSGFTYNIMSSGIIFFILGLLPLAFIIAFSGLELGIAFIQSQVFVVLSCSYIKDALELHLANSYLVDSPQPLNLSYMWNFGSLLAFCLIIQIVTGVTLAMHYNPSVAEAFNSVEHMIPNKLLGVIAMFAAILALLLLPVTDVSRSRGMQFRPLSKAAFFIFIANFLILMQLGAKHVESPFIEFGQISTVLYFLYFTVVMYGVTMVEN…
Zasmidium_cellare	VISPLDQFEVRNLLSLDAPILGNLSLSLTNIGLYLTIAGYLVFIIGLLSSNNNKIVPNAWSISQESIYATVHSIVTGQINEKNGQVYFPFMYVLFVFILVNNLIGMVPYSFAATSHFILTFSLSFTVVLGATILGFSKHGLKFFSLFVPAGCPLALLPLLVMIEFISYLARNVSLGLRLAANILSGHMLLNILSGFTYNIMTSGFLFFFLGLFPLAFIIAFSGLELGIAFIQAQVFVVLSCSYIKDGLDLHLVNGYLVDSPQPSNISYLWNFGSLLGFCLIIQIVTGVTLAMHYNPSVLEAFNSVEH???????????????????????????????AFFFLVYLHVGRGLYYGSYKAPRTLVWTIGTIILVIMMATAFLGYVLPYGQMSLWGATVIT…
Pithomyces_chartarum	IISPLDQFEIRNLFSIDTPLLANINLSITNIGFYMTIAAFLAFYFSILATNHKKITPNNWSLSQETLYATIHSIVINQINNKNGQVYFPFMYALFIFILINNLIGMVPYSFASTSHFILTFSLSFTVVLGATVLGFKEHGLKFFSLFVPAGCPLGLLPLLVLIEFISYLARNVSLGLRLAANILSGHMLLNILSGFTYNIMSSGFIFFILGLLPLAFIIAFSGLELGIAFIQSQVFVVLSCSYIKDALELHTSKKICQLAFLKTCLTETSVEKYLSARDTKFKEQFSI?INANTNIKVPFYFKAWLSGFIEAEGCFSIRKTKAHSFSGMQFRPLSKISFYIFLVYLHIGRGMYYGSYRAPRTLVWTIGTVIFILMMATAFLGYVLPYGQMSLWGATVIT…
Stemphylium_lycopersici	ILSPLDQFEIRNLFSIDTPLLANMNLSITNIGLYMTIAAFIAFYFSILATNHSKITPNKWSLSQETLYATIHSIVVNQINNKNGQAYFPFMYALFIFILINNLIGMVPYSFASTSHFILTFSLSFTVVLGATVLGFKEHGLKFFSLFVPAGCPLGLLPLLVLIEFISYLARNVSLGLRLAANILSGHMLLNILSGFTYNIMSSGIIFFILGLLPLAFIIAFSGLELGIAFIQSQVFVVLSCSYIKDALELHLLPFYAILRSQPINLSYMWNFGSLLAFCLIIQIVTGVTLAMHYNPSIPNKLLGVIAMFAAILILLLLPITDVSRSRGMQFRPLSKAAFFAFVANFLILMQIGAKHVESPFIEFGQISTVIFILMMATAFLGYVLPYGQMSLWAATVEN…
Pseudocercospora_mori	IPSPLDQFEVRNLLSVDAPILGNLSLSLTNIGLYLTIAGYLIFVVSLLSTNNNKIVPNAWSISQESIYSTVHSIVVGQINEKNGQVYFPFIYVLFIFILVNNLIGMVPYSFASTSHFVLTFSLSFTVVLGATILGFSKHGLKFFSLFVPAGCPLALLPLLVLIEFISYLARNVSLGLRLAANILSGHMLLNILSGFTYNIMTSGFIFFFLGLFPLAFIIAFSGLELGIAFIQAQVFVVLSCSYIKDGLDLHLINGYLIDSPEYNNINHILNFWYLIASFLLIEVVTGVSLGMHYNTSIWDALISLMH???????????????????????????????AFFFLVYLHVGRGLYYGSYKAPRTLVWVIGTIILVLMMATAFLGYVLPYGQMSLWGATVIT…
Coniothyrium_glycines	ILSPLDQFEIRNLFSIDTPLLANINLSITNIGLYMVIAAFIAFYFSILATNHSKITPNKWSLSQETLYATIHSIVVNQINNKNGQAYFPFMYTLFIFILINNLIGMVPYSFASTSHFILTFSLSFTVVLGATVLGFKEHGLKFFSLFVPAGCPLGLLPLLVIIETISYLARNVSLGLRLAANVLSGHMLLNILSGFTYNIMSSGIIFFILGLLPLAFIIAFSGLELGIAFIQSQVFVVLSCSYIKDALELHLANSYLVDSPQPLNLSYMWNFGSLLAFCLIIQIITGVTLAI?????IPNKLLGVIAMFSAILILLLLPITDVSRSRGMQFRPLSKASAFFFIVYLHIGRGMYYGSYRAPRTLVWTIGTVIFILMMATAFLGYVLPYGQMSLWGATVIT…
Pseudocercospora_fijiensis	IKSPLDQFEVRDLLSLDAPIIGNLSLSLTNIGMYLTIAGYLIFFISLLCTNQNKILPNASSISQESLYSTVHSVVIGQINEKKGQVYFPFIYTLFIFILINNLIGMIPYSFASTSHFILTFYLSFTVVLGSTILGFSKHGLKFFSLFVPAGCPLVLLPLLVLIEFISYLARNVSLGLRLAANILSGHMLLNILSGFTYNIMTSGFFFLLLGFFPLVFIIAFSGLELGIAFIQAQVFIVLSCSYIKDGLDLHLLPFYAILRSQPSNISYLLDFLDSIVYFLLIEIITVISLAIVYNVSIPNKLLGVIAMFSAILIIMIMPFTDLGRSRGLQFRPLSKIAFFVFVANFLVLMQLGAKHVESPYIEFGQISTVLYFLMMATAFLGYVLPFLIIVPLLATVIT…
