# Supplementary material for: The Mitochondrial Genome of the Phytopathogenic Fungus Bipolaris sorokiniana and the Utility of Mitochondrial Genome to Infer Phylogeny of Dothideomycetes
Source: Front Microbiol. 2020 May 8;11:863. doi: 10.3389/fmicb.2020.00863 (PMC7225605; doi:10.3389/fmicb.2020.00863)
Supplement: Supplementary file 5 [file Data_Sheet_1.ZIP › Supplementary File S2/PCG_nt.phy]

20 10561
Pyrenophora_teres	ATACTAAGCCCTCTTGACCAATTTGAAATAAGAAACTTATTTAGCATAGACACACCATTATTAGCTAATATGAACCTATCTATTACTAACATAGGGTTATACATGACTATTGCTGCTTTCATAGCTTTCTATTTTAGTATTTTAGCTACGAACCACTCAAAAATTACTCCAAACAAATGATCTTTAAGTCAAGAAACATTATATGCAACTATACATAGCATTGTTGTAAACCAAATTAATAATAAAAGTGGTCAAGCTTACTTTCCATTTATGTATGCATTATTTATTTTCATTTTAATAAACAATCTAATAGGAATGGTTCCTTATAGTTTCGCCAGTACCTCACATTTTATCCTAACATTCTCACTTAGTTTTACTGTTGTATTAGGTGCAACTGTT…
Venturia_effusa	ATTACTAGTCCACTAGACCAATTTGAAATAAGAGACTTAGTTAGCTTAGACTTACCAGTATTAGCTAATTTACACCTATCTTTAACAAACATTGGACTATACCTTATTATAGCTTTCTTTATTTCATTATTATTTACAACATTAGCTACTAATCAAAATAGAATAGTATCTAACCATTGATCAGTTAGTTTAGAAACAATATACGCTACTGTACATGGAATAGTAGTAAATCAAATAAATGCTACAAATGGACAGAAATATTTTCCCTTTATTTACGCCTTATTTGTATTTATTTTAATAAATAATTTAATAGGAATGGT?CCATACAGTTTTGCTTCTACTAGCCATTTTATATTAACTTTTTCTTTAAGTTTTACAATCGTTTTAGGTGCTACTATA…
Phaeosphaeria_nodorum	ATAATAAGCCCTCTTGACCAATTTGAAATAAGAAACTTGTTTAGCATAGATACACCTTTATTAGCCAATATGAACCTATCTATTACTAATATAGGGTTATATATGACAATAGCTGCTTTTATAGCTTTCTATTTTAGTATTTTAGCTACTAACCATTCAAGAATTACTCCAAACAAATGATCTTTAAGTCAAGAAACATTATATGCAACAATACACAGTATTGTAGTAAACCAAATTAATAATAAAAATGGTCAAGTATACTTTCCATTTATGTATGCATTATTTATTTTTATTTTAATTAATAATTTAATAGGAATGGTTCCTTATAGTTTTGCATCAACATCTCATTTTATTTTAACATTCTCACTTAGCTTTACTGTTGTATTAGGTGCAACAGTA…
Fusarium_circinatum	ATAAGAAGTCCTTTAGATCAATTTGAAATAAGAGACATATTAAATTTAGAAGTT???TTAGGAGGTAACTTACATCTATCTTTAACTAACATAGGATTATATTTAACAATAGGAGCTTTAATTATATTAGTTTTAGTTATAGTTTCAACTAACTATAACAAATTAGTTAGTAATAACTGATCTATAGCTCAAGAATCTTTATACGTAACTATACATAATATAGTTATAGGTCAAATAAACCCTAAAAATGGTCAAATTTATTTCCCATTTATATATACATTATTTATATTTATATTAGTAAATAATTTAATTGGAATGGTTCCATACAGTTTTGCTTCTACAGGTCATTTTGCATTAACATTTGCTCTTAGTTTTACAATAGTATTAGGTGCGACTATA…
Fusarium_oxysporum	ATAAGAAGTCCTTTAGATCAATTTGAAATAAGAGACATATTAAATTTAGAAGTT???TTAGGTGGTAACTTACATCTATCTTTAACTAACATAGGATTATATTTAACAATAGGAGCTTTAATTATATTAGTTTTAAGTATAGTTTCAACTAACTATAATAAATTAGTTAGTAATAACTGATCTATAGCTCAAGAATCTTTATACGTAACTATACATAATATAGTTACAAATCAAATAAACCCTAAAAATGGTCAAATTTATTTCCCATTTATATATACTTTATTTATATTTATATTAATAAATAATTTAATTGGAATGGTTCCATACAGTTTTGCTTCTACAAGCCATTTTGCGCTAACATTTGCTCTTAGTTTTACAATAGTATTAGGTGCGACTATA…
Fusarium_culmorum	ATAAGAAGTCCTTTAGATCAATTTGAAATAAGAGACATATTAAATTTAGAAGTT???TTAGGTGGTAACTTACATCTATCTTTAACTAACATAGGATTATATTTAACAATAGGAGCTTTAATTATATTAGTTTTAAGTATAGTTTCAACTAACTATAATAAATTAGTTAGTAATAACTGATCAATAGCTCAAGAATCATTATACGTAACTATACATAATATAGTTACAAATCAAATAAACCCTAAAAATGGTCAAATTTATTTCCCATTTATATATACTTTATTTATATTTATATTAATAAATAATTTAATGGGTATGGTTCCATACAGCTTTGCTTCTACAGCCCATTTTGCGTTAACATTTGCTCTTAGTTTCACAATAGTATTAGGTGCAACTATA…
Botryosphaeria_dothidea	??????AGTCCATTAGACCAATTTGAAGTAAGAGACTTATTAAGTCTGGACGCACCTCTTTTAGGTAATACTCATTTTTCAATAACAAATATAGGATTATATCTTACAATTGGAGCAAGTATTGCTTTCCTTTTTAAAGCACTAGCTACTAATTATAATAGAGTTGTATCTAATAACTGATCAGTTAGTCAAGAAACAATCTATGCAACTGTGCATAGTATAGTAGTAGGTCAAATAAATGCAAGAGAAGGGCAAGTATACTTCCCATTTATATACGCATTATTTGTTTTCATCTTGGTAAATAATTTAATTGGTATGGTACCTTACAGTTTTGCTTCAACAAGCCATTTCATATTAACATTCTCACTTAGTTTCACTATTGTTTTAGGTGCTACTATA…
Alternaria_alternata	ATACTTAGCCCACTAGACCAGTTCGAAATTAGGAACTTATTTAGTATTGATACACCATTATTAGCAAACATGAACCTATCTATAACTAATATAGGGTTGTACCTGACTATTGCTGCTTTCATTACTTTCTATTTTAGTATTTTAGCAACTAACCACTCTAAAATAACTCCAAACAAATGATCTTTAAGTCAAGAAACACTATATGCAACTATACATGGTATTGTTGTAAGCCAAATTAATAATAAAAATGGTCAAGCTTACTTTCCATTTATGTATGCATTATTTATTTTCATTTTAATAAACAATCTAATAGGAATGGTTCCTTACAGTTTTGCCTCAACATCTCATTTTATCTTAACATTCTCACTTAGTTTTACTGTTGTATTAGGTGCAACAGTT…
Bipolaris_cookei	ATATTAAGCCCTCTTGACCAATTTGAAATAAGAAACTTATTTAGTATAGATACACCATTATTAGCAAATATGAACCTATCTATAACTAATATAGGGTTATATATGACTATAGCTGCTTTCATAGCTTTCTATTTTAGTATTTTAGCTACTAACCACTCAAAAATTACTCCAAACAAATGATCTTTAAGTCAAGAAACATTATATGCAACTATACACAGTATTGTTGTAAACCAAATTAACAACAAAAATGGGCAAGCTTACTTCCCATTTATGTACACATTATTTATTTTTATTTTAATAAATAACTTAATAGGAATGGTTCCTTATAGTTTTGCCTCAACATCTCATTTTATATTAACATTCTCACTTAGTTTTACTGTTGTATTAGGTGCAACAGTT…
Botryosphaeria_kuwatsukai	???TACAGTCCATTAGACCAATTTGAAGTAAGAGACTTATTAAGTCTGGACGCACCTCTTTTAGGTAATACTCATTTTTCAATAACAAATATAGGATTATATCTTACAATTGGAGCAAGTATTGCTTTCCTTTTTAAAGCACTAGCTACTAATTATAATAGAGTTGTATCTAATAACTGATCAGTTAGTCAAGAAACAATCTATGCAACTGTGCATAGTATAGTAGTAGGTCAAATAAATGCAAGAGAAGGGCAAGTATACTTCCCATTTATATACGCATTATTTGTTTTCATCTTGGTAAATAATTTAATTGGTATGGTACCTTACAGTTTTGCTTCAACAAGCCATTTCATATTAACATTCTCACTTAGTTTCACTATTGTTTTAGGTGCTACTATA…
Zymoseptoria_tritici	ATAATAAGTCCATTGGACCAATTCGAAATAAGAAACTTATTAAGCATACATGCTCCTGTTATAGGTAACATGTCGCTATCAATAACAAATATAGCATTATACCTAACAATAGGTGGTTACCTAATTGTTATGATAAGTGTTTTAAGTACAAACAATAATAAATTAGTACCTAACGCTTGATCTATATCTCAAGAGTCAATATACGCAACTGTACATAGTATAGTAGTAGGGCAAATAAATGAAAAAGGTGGACAAGTATATTTCCCTTTCATGTACGTGCTATTTGTATTTATTTTATTCAATAATTTAGTAGGTATGGTGCCTTATAGCTTTGCATCTACAAGCCACTTTATCTTGACTTTTTCACTAAGTTTTACTGTTGTGTTAGGTGCAACTATA…
Bipolaris_sorokiniana	ATATTAAGCCCTCTTGACCAATTTGAAATAAGAAACTTATTTAGTATAGATACACCATTATTAGCAAATATGAACCTATCTATAACTAATATAGGGTTATATATGACTATAGCTGCTTTCATAGCTTTCTATTTTAGTATTTTAGCTACTAACCACTCAAAAATTACTCCAAACAAATGATCTTTAAGTCAAGAAACATTATATGCAACTATACACAGTATTGTTGTAAACCAAATTAACAACAAAAATGGGCAAGCTTACTTCCCATTTATGTACACATTATTTATTTTTATTTTAATAAATAACTTAATAGGAATGGTTCCTTATAGTTTTGCCTCAACATCTCATTTTATATTAACATTCTCACTTAGTTTTACTGTTGTATTAGGTGCAACAGTT…
Shiraia_bambusicola	ATATTAAGTCCTTTAGATCAATTTGAAATAAGAAATTTATTTAGTATAGATACACCTTTATTAGGTAATATAAACTTATCAATTACAAATATAGCATTGTATATGACAATTGCTGCCGTTTTAACTTTTTTTTATAGCATATTAGCTACTAACAATAATAAGATTATACCTAACAAGTGATCTTTAAGTCAAGAAATATTATATGCAACTATTCATAGTATTGTTGCTAATCAAATAAACAAAAAAAATGGACAAGTTTACTTTCCTTTTATGTATGCATTATTTATTTTTATTTTAATAAATAACTTAATAGGTATGATTCCATACAGTTTTGCTTCAACATCTCATTTTATATTAACATTCTCTCTTAGTTTTACTGTAGTATTAGGTGCAACTATT…
Didymella_pinodes	ATAACAAGTCCGTTAGATCAATTCGAAATAAGAAACCTATTCAGTATCGATACACCATTGTTGGCTAATATGAACCTATCTATTACAAATATTGGGTTATATATGACAATAGCTGCGTTTATAGCATTTTATTTTAGTGTTTTAGCCACTAACCATGCAAAAATTATCCCAAATAGCTGATCATTAAGCCAAGAAACATTGTATGCCACTATCCACAGTATCGTTGTAAACCAAATTAACAATAAAAGTGGGCAAGCTTATTTCCCATTTATGTATGCCTTGTTTATCTTTATTTTAATTAATAATCTTATTGGTATGATACCTTATAGTTTTGCATCAACATCTCACTTTATATTAACATTCTCACTTAGTTTCACTGTAGTGCTAGGTGCTACTGTT…
Zasmidium_cellare	GTTATAAGTCCACTGGACCAATTTGAAGTAAGAAATTTATTAAGTTTAGATGCACCTATATTAGGTAACTTATCATTATCTTTAACAAATATAGGGTTATATTTAACTATAGCAGGTTATCTTGTATTTATCATAGGTTTATTATCTTCAAATAATAATAAAATAGTCCCTAATGCCTGATCTATATCTCAAGAATCAATATATGCAACAGTTCATAGTATTGTAACTGGACAAATAAACGAAAAAAATGGACAAGTTTACTTTCCTTTTATGTATGTGTTATTTGTATTTATTCTAGTTAACAATTTAATAGGTATGGTACCTTATAGTTTTGCCGCTACTAGTCACTTTATTCTGACTTTCTCACTTAGTTTTACAGTAGTTTTAGGTGCTACTATA…
Pithomyces_chartarum	ATTATAAGTCCACTAGATCAATTTGAAATAAGAAACCTATTTAGTATTGATACACCATTATTAGCCAATATTAATTTATCAATAACAAACATAGGTTTCTATATGACTATTGCTGCCTTTTTAGCTTTTTACTTTAGCATCTTAGCTACAAACCACAAAAAAATTACTCCTAACAATTGATCTTTAAGTCAAGAAACACTATATGCTACTATACACAGTATAGTTATAAACCAAATTAATAATAAAAATGGGCAAGTTTATTTTCCATTTATGTATGCATTGTTTATTTTTATTTTAATTAACAATCTTATTGGAATGGTACCATATAGTTTTGCATCAACATCTCATTTTATCTTAACATTTTCACTTAGTTTCACTGTAGTATTAGGTGCTACTGTA…
Stemphylium_lycopersici	ATATTAAGCCCTCTTGACCAATTTGAAATAAGAAACTTATTTAGTATAGATACACCATTATTAGCAAATATGAACCTATCTATAACTAATATAGGGTTATATATGACTATAGCTGCTTTCATAGCTTTCTATTTTAGTATTTTAGCAACTAACCACTCAAAAATTACTCCAAACAAATGATCTTTAAGTCAAGAAACATTATATGCAACTATACATAGTATTGTTGTAAACCAAATTAACAATAAAAATGGTCAAGCTTACTTCCCATTTATGTATGCATTATTTATTTTCATTTTAATAAACAACTTAATAGGAATGGTTCCTTATAGTTTTGCCTCAACATCACATTTTATCTTGACATTCTCACTTAGTTTTACTGTTGTATTAGGTGCAACAGTT…
Pseudocercospora_mori	ATACCAAGTCCATTGGACCAATTTGAAGTAAGAAATTTATTGAGTGTAGATGCACCCATTCTAGGGAATTTATCATTGTCTTTAACAAACATAGGCCTTTACTTGACAATAGCGGGTTATTTAATTTTTGTAGTAAGTTTATTATCTACAAATAACAATAAAATAGTGCCAAATGCATGATCTATAAGCCAAGAGTCTATATACTCGACAGTGCACAGTATAGTTGTAGGCCAAATAAATGAGAAAAATGGACAAGTTTATTTTCCTTTTATTTATGTTTTATTTATATTTATATTAGTTAACAATTTAATAGGGATGGTTCCTTACAGTTTTGCTAGCACTAGTCATTTTGTATTAACTTTTTCTTTAAGTTTTACAGTGGTTCTAGGTGCAACTATA…
Coniothyrium_glycines	ATATTAAGCCCTCTAGATCAATTTGAAATAAGAAATTTATTTAGCATAGATACTCCGTTATTAGCGAATATTAATTTATCTATTACTAATATAGGTTTATACATGGTTATAGCTGCTTTTATAGCTTTTTATTTTAGTATTTTAGCTACTAACCACTCAAAAATTACTCCAAACAAATGATCTTTAAGTCAAGAAACATTATATGCTACTATCCATAGCATAGTTGTAAACCAAATTAATAATAAAAACGGTCAAGCTTACTTTCCATTTATGTATACATTGTTTATCTTTATATTAATAAATAATTTAATAGGAATGGTTCCTTATAGTTTCGCATCAACATCTCATTTCATTTTAACATTCTCGCTTAGTTTTACTGTTGTATTAGGTGCTACAGTA…
Pseudocercospora_fijiensis	ATAAAAAGTCCTTTGGATCAATTTGAAGTAAGAGATTTATTAAGTCTAGATGCACCTATTATAGGTAATTTATCATTATCTTTAACTAACATAGGTATGTACTTGACAATAGCTGGCTATTTAATTTTTTTTATTAGTTTACTATGTACAAACCAGAACAAAATACTACCTAATGCTTCATCTATAAGCCAAGAGTCTCTATACTCAACTGTCCATAGTGTAGTTATTGGTCAAATTAACGAAAAAAAAGGACAGGTATATTTTCCTTTCATTTATACTCTATTTATATTCATATTAATAAATAACTTAATAGGTATGATTCCATACAGTTTTGCTAGTACTAGTCATTTTATATTGACCTTTTATCTGAGCTTTACAGTAGTATTGGGATCTACTATA…
