# Supplementary material for: The Mitochondrial Genome of the Phytopathogenic Fungus Bipolaris sorokiniana and the Utility of Mitochondrial Genome to Infer Phylogeny of Dothideomycetes
Source: Front Microbiol. 2020 May 8;11:863. doi: 10.3389/fmicb.2020.00863 (PMC7225605; doi:10.3389/fmicb.2020.00863)
Supplement: Supplementary file 5 [file Data_Sheet_1.ZIP › Supplementary File S2/rrn.phy]

20 4051
Botryosphaeria_kuwatsukai	GCGTAAAGGAAGACCCTGAAGAGTGCACTTCTAGGTGATAATCTTCACAGAACCT?TAACCAAGGTAGTAGGATCCACTAAACTCTTAGAGAAATTATTTAATAAACGAAGTGAATTGAAATATCTTAGTAACTTCAGGAAAAGAAATCAAACGAGATTCTATGATTAGTGTGAACGAAAGTAGAAAAGCCAGCAAGTAAAATGGATTAATCTGTTTGAATATAGGGGAACCTTCCTCTAAGGCTAAATATGATATATAAGCGATGTGAATGAGTACCGTGAGGGAAATATTTGAAATAGTAGTTTTATAAGCAGCTCAAGTTAAGTTTAAGTAAAAAACGAGAGCGTACCTTTTGTATAATGGGTCAGCAAGTTAATATTAGATGCGAGAGCACTATG…
Pseudocercospora_mori	GTATATAAAGAAACTATTATGGATGAATTGCTATGTATCATAAAG?AAATATTATATTGTTAATTTATTTTAACAACTGTAAATCTAGGATAAATCCACTTTTTAACGAAGTGAATTGAAATATCTTATTAACTTCAGGAAAAGAAATCAAATGAGATTATTTTTCACTTAAAAAATGAAAGATAAAAGTCTTAAAGTAAAATGGAATAATCTGTTTGAATATAGGGAAACCTTTCTCTAAGACTAAATATGATATATAAGCAACGAACATTAGTACCGTAAGGGAAATATCTGAAATAGTAGTTTTATAAGCAGCTCAAATTTAAATTAAAAAATGAACGAGAGCGTACCTTTTGCATAATGGGTCAGCAAGTTAATATTAGATGCGAGAAACTTTAT…
Venturia_effusa	GTATATAAAGAAACTATTACAGGTAATTGGCTATATATCAAAGGAAGACAGTCCT???????????????????????????????????GAAAACACAAAATAAACAAAGTGAATTGAAATATCTTAGTAACTTTAGGAAAAGAAATCAAACGAGATTCTATGAATAGTGTGAATGAAAGTAGACTAGTCTGTAAGTAAAATGGAAAAATCTGTTTGAATATAGGGGAACCTTCCTCTAAGACTAAATATGATATATAAGCGATAGCGAATAGTACCGTGAGGGAA????????????????????????????????????????????????????????????????????????????????????????????????????????????????…
Pyrenophora_teres		GTATATAAAGAGACTATTATAGATAAAAAGCTGTATATTAAAC????????????????????????????CATTTATTAGGGAAAATGGTAGAAGAAAAAAAAAACGAAGTGAATTGAAGTATCTTATTAGCTTCAGGAAAATAAATCAAACGAGATTCTATTAGTAGTGTGAATGAAAATAGAAGAGGCTTAAAGTAAAATGGATTAATCTGTTTGAATATAGGGGAACCTTCCTCTAAGCCTTAATATAATATACAAGAAATAGAGAATAGTACTGTGAAGGAA??????????????????????????????????????GTTTAATAAACATATGAGAGCGTACCTTTTGTATAATGGGTCAGCAAGTTCTAGTTAGATGCAAG????ATTTG…
Fusarium_culmorum	GTATAGAAAGAAATTATTGTAGTAGGCTTGCTAGCTGATTGTATATATATGCTGGATACCTACAAGCCTATAATTATATTAACTCTAAGAGAAATC??ATAATAAACGGAGTGAATTGAAATATCTTATTAACTTCAGGAAAAGAAATCAAAAGAGATTCTATGATTAGCGTGAGCTAAAATAGAGTAGCCAGAAAGTCAAATGGTGTAAACTGTTTAAATTTAGGGGAACCTTCCTCAAAGGCTAAATATAATATGTAAGCGATAGTGGAAAGTACCGTGAGGGAAC???CAAAAACAGTGATTTTATAAGCAGTTCGGA?AAAAT?????AAAAAAGTTAGAACGTACCTTTTGCATAATGGGTCACCAAGTTAACATTAGATGCGAG???ATTCTA…
Fusarium_oxysporum	?????????????????????????????????????????????????TGCT??AAGCCTACAAACCTATAATTATATTAACTCTAAGAGAAATT??ATAATAAACGAAGTGAATTGAAATATCTTAGTAACTTTAGGAAAAGAAATCAAAAGAGATTCTATGATTAGCGTGAGCTAAAATAGACTAGCCAAAAAGTCAAATGGTGTAAACTGTTTAAATTAAGGGGAACCTTCCTCAAAGGCTAAATATAATGTATAAGCGATAGTGGAAAGTACCGTGAGGGAAC???CAAAAACAGTGATTTTATAAGCAGTTCGGGAAAAAT??AAAAAAAAAGTTAGAACGTACCTTTTGCATAATGGGTCACCAAGTTAACATTAGATGCGAGCCATACATA…
Parastagonospora_nodorum	GTATATAAAGAGACTATTAAAGAAAGAACGCTGTATATTAAACCTATAGTACCGTATCGTGGAGTTATTTCTATTGATTAGGGAAAAAGGTAGAAGAAAAAAAAAAAAAAGTGAATTGAAGTATCTTATTAGCTTCAGGAAAAGAAATCAAACGAGATTCTATTAGTAGTGTGAATGAAAATAGAATAGGCTTAAAGTAAAATGGATTCATCTGTTTGAATATAGGGGAACCTTCCTCTAAGCCTAAATATAATATACAAGAAGTAGAGAAAAGTACTGTGAAGGAAAAAAAAAAATTAGTAGTCTTATAAGCAGCTCAAGGTAAGTTTAATAAACATATGAGAGCGTACCTTTTGTATAATGGGTCAGCAAGTTCTAGTTAGATGCAAGATCCATTTG…
Pithomyces_chartarum	GTATATAAAGAGACTATTAGGCTAAAAAGGCTGTATATTAAATAA??????????????????????????????AACTAGGGGTAAAAGTAGGATAAGACAAAAACGGAGTGAATTGAAGTATCTTAGTAGCTTTAGGAAAATAAATCAAACGAGATTCTATTAGTAGTGTGAATGAAAATAGAATAGGCTGCAAGTAAAATGGAGTAATCTGTTTGAATAAAGGGGAACCTTCCTCTAAGCCTTAATATAATATACAAGCGATAGAGAATAGTACTGTGAAGGAAAAATAAAAAATAGTAGTCTTATAAGCAGCTCAAGGTAAGTTTAATAAACATATGAGAGCGTACCTTTTGTATAATGGGTCAGCAAGTTCTAATTAGATGCAAGTACAATTTG…
Shiraia_bambusicola	?TATATAAAGAGACTATTATAGATAAAAGGCTGTATATTAAACCTTTAGTACCGTATGGTGTAGTAA?TTACATTCATTAGGAAAAAAGGTAGAAAAAAAAAAAAACGAAGTGAATTGAAGTATCTTATTAGCTTCAGGAAAATAAATCAAACGAGATTCTATTAGTAGTGTGAATGAAAATAGAATGGGCTTAAAGTAAAATGGATTAATCTGTTTGAATATAGGGGAACCTTCCTCTAAGCCTTAATATAATATACAAGAAATAGAGAATAGTACTGTGAAGGAAATATTGTAATTAGTAGTCTTATAAGCAGCTCAAGGTAAGTTTAGTAAACGTATGAGAGCGTACCTTTTGTATAATGGGTCAGCAAGTTCTAGTTAGATGCAAGATCCATTTG…
Didymella_pinodes	GTATATAAAGAGACTATTATG?AAAAAAATCTGTATATTAAACCATTAGTACTGTAAAATGGAGTAATGTCTATTTACTAGGGAAAATGGTAGAAAAAAAAAGAAACGAAGTGAATTGAAGTATCTTAGTAGCTTCAGGAAAATAAATCAAACGAGATTCTATTAGTAGTGTGAATGAAAATAGAAAAGGCTTAAAGTAAAATGGATACATCTGTTTGAATATAGGGGAACCTTCCTCTAAGCCTTAATATAATATACAAGTAATAGAGAAAAGTACTGTGAAGGAAAATTTTTAAGTAGTAGTCTTATAAGCAGCTCGAGCTAAGTTTAATAAACAGATAAGAGCGTACCTTTTGTATAATGGGTCAGCAAGTTCTAGTTAGATGCAAGATGAATTTG…
Pseudocercospora_fijiensis	GTATATAAAGAAATTATTATGGATGAATTGATATGTATCATAAAG?AAATATTATATTGTTAACTTATTTTAGCAATTGTAGATCTAGGATAAATCCACTTTTTAACTAAGTGAATTGAAATATCTTATTAACTTCAGTAAAAGAAATCAAATGAGATTATTCTTCACTTAAAAAATGAAAGATAAAAGTCTTAAAGTAAAATGGAATAATCTGTTTGAATATAGGGAAACCTTTCTCTAACACTAAATATGATATATAAGCAACGAACATTAGTACCGTAAGGGAAATATCTGAAATAGTAGTTTTATAAGCAGCTCAAATTTAAATTAAAAAATTAACGAGAGCGTACCTTTTGCATAATGGGTCAGCAAGTTAATATTAGATGCGAGAAATCTTAT…
Coniothyrium_glycines	GTATATAAAGAGACTATTATGGATAAAAAGCTGTATATTAAACAACGAGTACCGTATGGTGAAATAATTTTCATTTATTAGGGAAAAGGGTAGAAGAATAAAAAAACGAAGTGAATTGAAGTATCTTATTAGCTTTAGGAAAATAAATCAAACGAGATTCTATTAGTAGTGTGAATGAAAATAGAATAGGCTTAAAGTAAACTGGATAAATCTGTTTGAATATAGGGGAACCTTCCTCTAAGCCTTAATATAATATACAAGAAATAGAGAATAGTACTGTGAAGGAA??????????????????????????????????????GTTTAGTAAACATATGAGAGCGTACCTTTTGTATAATGGGTCAGCAAGTTCTAGTTAGATGCAAGGGACATTTG…
Alternaria_alternata	GTATATAAAGAGACTATTATAGATAAAAGGCTGTATATTAAACCATTAGTACCGTATGATGGA?CTAGTTTCATTTATTAGGGAAAAGGGTAGAAGAAAAAAAAAACGAAGTGAATTGAAGTATCTTATTAGCTTCAGGAAAATAAATCAAACGAGATTCTATTAGTAGTGTGAATGAAAATAGAATAGGCTTAAAGTAAAATGGATTAATCTGTTTGAATATAGGGGAACCTTCCTCTAAGCCTTAATATAATATACAAGAAATAGAGAATAGTACTGTGAAGGAAGTATGTAAAATAGTAGTCTTATAAGCAGCTCAAGGTAAGTTTAATAAACATATGAGAGCGTACCTTTTGTATAATGGGTCAGCAAGTTCTAGTTAGATGCAAGATCAATTTG…
Botryosphaeria_dothidea	GCGTAAAGGAAGACCCTGGAGAGTGCACTTCTAGGTGATAATCTTCACAGAACCT?TAACCAAGGTAGTTGGATCCACTAAACTCTTAGAGAAATTATTTAATAAACGAAGTGAATTGAAATATCTTAGTAACTTCAGGAAAAGAAATCAAACGAGATTCTATGATTAGTGTGAACGAAAGTAGAAAAGCCAGCAAGTAAAATGGATTAATCTGTTTGAATATAGGGGAACCTTCCTCTAAGGCTAAATATGATATATAAGCGATGTGAATGAGTACCGTGAGGGAAATATTTGAAATAGTAGTTTTATAAGCAGCTCAAGTTAAGTTTAAGTAAAAAACGAGAGCGTACCTTTTGTATAATGGGTCAGCAAGTTAATATTAGATGCGAGAGCACTATG…
Zasmidium_cellare	GTATATAAAGAAACTATTATGGATTTAGCAGTGTATGATAGAAAT??????ATATA??????????GTATACACCGATTAAGTTCTTTGGTAAATCAATTAAAAAACGAAGTTAATTGAAATATCTTAGTAACTTCAGGAAAATAAATCAAATGAGATTTTCTTTTTAATTAAAAGTTAATAAGGAATAGCTTAAAGTAAAACGGATAAATCTGTTTGAATCTAGGGAAACCTTTCTCTAAGGCTAAATATCATACACTAGCAATAGTGAATAGTACCGTAAGGGAAATTTTTGAAATAGTAGGTTTATAAGCAGCTCAAATTTAATATAATAAATAAACAAGAGCGTACCTTTTGCATAATGGGTCAGCAAGTTAATATTAGGTGCGAGAAACTTAGT…
Bipolaris_cookei	GTATATAAAGAGACTATTATAGATAAAAGGCTGTATATTAAACCATTAGTACCGTATGATGGAGTAATTTCCATTTATTAGGGAAAATGGTAGAAGAAAAAAAAAACGAAGTGAATTGAAGTATCTTATTAGCTTCAGGAAAATAAATCAAACGAGATTCTATTAGTAGTGTGAATGAAAATAGAATAGGCTTAAAGTAAAATGGATTAATCTGTTTGAATATAGGGGAACCTTCCTCTAAGCCTTAATATAATATACAAGAAATAGCGAATAGTACTGTGAAGGAAGTATGTAAAATAGTAGTCTTATAAGCAGCTC???????GTTTAATAAACATATGAGAGCGTACCTTTTGTATAATGGGTCAGCAAGTTCTAGTTAGATGCAAG????ATTTG…
Zymoseptoria_tritici	GTATATAAAGAAACTATTATGGATAAATAGCTGTATATCAAGGAA?TAGCAATATAGAGTTTAAATATTCTGATTAACCTAATTCCAGGAGAAATCCATTTTTAAACGAAGTGAATTGAAATATCTTAGTAACTTCAGGAATAAAAATCAAATGAGATTCTGTCTTCATGTAAAAGTGATGCAGAGCAGTCTTAAAGTAAAATGGAGAAATCTGTTTGAACATAGGGAAACCTTTCTCTAAGACTAAATATGATATACAAGCGACGTGAATAAGTAGCGTAAGGGAAATTTTTGAAATAGTAGTTTTATAAGCAGCTCAAGTTTAGGTTAAACCTTGAATGAGAGCGTACCTTTTGCATAATGGGTCAGCAAGTTAATATTAGATGCGAGAATCCTTGT…
Bipolaris_sorokiniana	GTATATAAAGAGACTATTATAGATAAAAGGCTGTATATTAAACCATTAGTACCGTATGATGGAGTAATTTCCATTTATTAGGGAAAATGGTAGAAGAAAAAAAAAACGAAGTGAATTGAAGTATCTTATTAGCTTCAGGAAAATAAATCAAACGAGATTCTATTAGTAGTGTGAATGAAAATAGAATAGGCTTAAAGTAAAATGGATTAATCTGTTTGAATATAGGGGAACCTTCCTCTAAGCCTTAATATAATATACAAGAAATAGCGAATAGTACTGTGAAGGAAGTATGTAAAATAGTAGTCTTATAAGCAGCTCAAGGTAAGTTTAATAAACATATGAGAGCGTACCTTTTGTATAATGGGTCAGCAAGTTCTAGTTAGATGCAAGATCAATTTG…
Fusarium_circinatum	?????????????????????????????????????????????????TGCT??AAGCCTACAAACCTATAATTATATTAACTCTAAGAGAAATT??ATAATAAACGAAGTGAATTGAAATATCTTAGTAACTTTAGGAAAAGAAATCAAAAGAGATTCTATGATTAGCGTGAGCTAAAATAGACTAGCCAAAAAGTCAAATGGTGTAAACTGTTTAAATTAAGGGGAACCTTCCTCAAAGGCTAAATATAATATATAAGCGATAGTGGAAAGTACCGTGAGGGAAC???CAAAAACAGTGATTTTATAAGCAGTTCGGG?AAAAT??AAAAAAAAAGTTAGAACGTACCTTTTGCATAATGGGTCACCAAGTTAACATTAGATGCGAGCCGTGTATA…
Stemphylium_lycopersici	GTATATAAAGAGACTATTATAGATAAAAGGCTGTATATTAAACCATTAGTACCGTATGATGGAGTAATTTTCATTTATTAGGGAAAATGGTAGAAGAAAAAAAAAACGAAGTGAATTGAAGTATCTTATTAGCTTCAGGAAAATAAATCAAACGAGATTCTATTAGTAGTGTGAATGAAAATAGAATAGGCTTAAAGTAAAATGGATTAATCTGTTTGAATATAGGGGAACCTTCCTCTAAGCCTTAATATAATATACAAGAAATAGAGAATAGTACTGTGAAGGAAGTATGTAAAATAGTAGTCTTATAAGCAGCTCAAGGTAAGTTTAATAAACATATGAGAGCGTACCTTTTGTATAATGGGTCAGCAAGTTCTAGTTAGATGCAAGATCAATTTG…
