# Supplementary material for: The Mitochondrial Genome of the Phytopathogenic Fungus Bipolaris sorokiniana and the Utility of Mitochondrial Genome to Infer Phylogeny of Dothideomycetes
Source: Front Microbiol. 2020 May 8;11:863. doi: 10.3389/fmicb.2020.00863 (PMC7225605; doi:10.3389/fmicb.2020.00863)
Supplement: Supplementary file 5 [file Data_Sheet_1.ZIP › Supplementary File S2/trn.phy]

20 1637
Pyrenophora_teres		AAGAGTATAGTTTAATTGGTAAAATAGGAAGCTTCAAACTTCAAATTTCCAGTTCAAGTCTGGATGCTCTTGACCTGAGTGCTGGAATTGGTAGACAGGGGATACTTAAGATATCCTGAGTTCATCTCATGGACGTTCAACTCGTCCCTCAGGTAGGGTCAGTAACTTAATGGTAGAGGACTTTCTTGTCACGAAAGTAGATATCGGTTCAAGCCCGGTCTGACTCGTTCTTATTAGTTTAATGGTAGAACAAGATACTTCTAATATCTGAATCTAAGTTCGAGTCTTAGATAAGAATAGAGAATTGACTGAGTGGCTTAAAGTGATAAGCTTGAAACTTATTTTGGTGTAAACCAACATCCGTTCGAATCGGATATTCTCTGGTGGATATAGTTCAAT…
Parastagonospora_nodorum	AAGAGTATAGTTTAATTGGTAAAATAGGAAGCTTCAAACTTCAAATTTCCAGTTCAAGTCTGGATGCTCTTGATCCGAGTGCTGGAATTGGTAGACAGGACAAATTTAAGCTTTGTTGACAGGATGTCGTGAACGTTCAAGTCGTTCTTCGGATAGGGTCAGTAACTTAATGGTAGAGGACTTTCTTGTCACGAAAGTAGATATCGGTTCAAGCCCGGTCTGACTCGTTCTTATTAGTTTAATGGTAGAACAAGATACTTCTAATATCTGAATCTAAGTTCAAGTCTTAGATAAGAATAGAGAATTGACTGAGTGGTTTAAAGTGATAAGCTTGAAACTTATTTGATTGAAAAATCACATCCGTTCGAATCGGATATTCTCTGGTGGATATAGTTCAAT…
Venturia_effusa	AAGAGTATAGTTTAATTGGTAAAGCAGGAAGCTTCAAACTTCTCATTTTCAGTTCAAGTCTGAATACTCTTGATCCGAGTGCTGGAATTGGTAGACAGGGCGAGCTTAAGTTTCGCTGACGTATCGTCGTAAACGTTCAAGTCGTTTTTCGGATAGGGTTAATAG-TTAATGGTAGACAACTTTCTTGTCACGAAAGGAAATGCCGGATCGAAACCGGCTTAACCCGTTCTCATTAGCTTAATGGTAGAGCAAGATACTTCTAATATCTCAGTATAAGTTCGAGTCTTATATGGGAGTAGAGAATTGGCTGAGCGGTTTAAAGCGATAAGCTTGAAACTTATTTTAGTTCATACTAACATCCGTTCGAATCGGATATTCTCTGGAGGTTATAGTTCAAT…
Fusarium_circinatum	AAGAGTGTAGTTTAATTGGCAAAATAGGAAGCTTCAACCTTCAAATTCTTGGTTCAAGTCCAAGTACTCTTGATCCAAGTGGTGGAATTGGTAGACACGACAAACTTAAGCTTTGTTGCT-TTAGGGCATGAAGGTTCAAATCCTTCCTTAGATAGAATTAGTAACTTAAAGGTAAAGGACTTCCTTGTCACGGAAGTAGATGTCGGTTCGATTCTGATCTAATTCGGTCTCATTAGCTCAATGGCAGAGCAGAATACTTCTAATATTTAGATCTTAGTTCGACCCTGAGATGAGATAAGAGAATTGGCCGAGTGGTTTAAGGCGGTAAGCTTGAGTCTTATTAGGTTATATAGCCACATCCGTTCAAATCGGATATTCTCTGGGTAATCGGGCTCGAA…
Fusarium_culmorum	AAGAGTGTAGTTTAATTGGCAAAATAGGAAGCTTCAACCTTCAAATTCTTGGTTCAAGTCCAAGTACTCTTGATCCGAATGGTGAAATTGGTAAACACAACAAACTTAAAATTTGTAGGCAGAGTGCCTTGAAGGTTCAAGTCCTTTTTCGGATAGAATTAGTAACTTAAAGGTAAAGGACTTCCTTGTCACGGAAGTAGATGTCGGTTCGATTCTGATCTAATTCGGTCTCATTAGCTCAATGGCAGAGCAGAATACTTCTAATATTTAGATCTTAGTTCGAGTCTAAGATGAGATAAGAGAATTGGCCGAGTGGTTTAAGGCGGTAAGCTTGAGTCTTATTAGGTTATATAGCCGCATCCGTTCAAATCGGATATTCTCTGGGTAATCGGGATCGAA…
Fusarium_oxysporum	AAGAGTGTAGTTTAATTGGCAAAATAGGAAGCTTCAACCTTCAAATTCTTGGTTCAAGTCCAAGTACTCTTGATCCAAGTGGTGGAATTGGTAGACACGACAAACTTAAGCTTTGTTGCT-TTAGGGCATGAAGGTTCAAATCCTTCCTTAGATAGAATTAGTAACTTAAAGGTAAAGGACTTCCTTGTCACGGAAGTAGATGTCGGTTCGATTCTGATCTAATTCGGTCTCATTAGCTCAATGGCAGAGCAGAATACTTCTAATATTTAGATCTTAGTTCGACCCTGAGATGAGATAAGAGAATTGGCCGAGTGGTTTAAGGCGGTAAGCTTGAGTCTTATTAGGTTATATAGCCACATCCGTTCAAATCGGATATTCTCTGGGTAATCGGGCTCGAA…
Botryosphaeria_dothidea	AAGAGTATAGTTTAATTGGTAAAATAGGAAGCTTCAAACTTCAAATTTTCAGTTCAAGTCTGGATGCTCTTGATCCAAGTGCTGGAAGTGGTAGACAGGGAAAATTTAAGCTTTTCTGAGATATTCTCGTGAACGTTCAAGTCGTTCTTTGGATAGGGTTAGTTTCTTAATGGTAAAGAGCTTTCTTGTCGAGAAAGATTATGCCGGATCGAGGCCGGCCTAACCCGTACGCGTTAGTTAAATGGTATAATTCTGTGCTACGGACACAATGTTATAGGTTCGAATCCTATACGCGTATAGAGAATTGACCGAGTGGTTTAAGGTGATAAGCTTGAAACTTATTTTAGTATATACTAACATCCGTTCGAATCGGATATTCTCTGGAGGATGTAGTTCAAT…
Alternaria_alternata	AAGAGTATAGTTTAATTGGCAAAATAGGAAGCTTCAAACTTCAAATTTCCAGTTCAAGTCTGGATGCTCTTGA---AGGGTCTGACAATGGTAAATCGTATGACTCTTAAT----------CATTCTCATAAGGGTTCAACTCCCTTAGATCTTAGGGTCAGTAACTTAATGGTAGAGGACTTTCTTGTCACGAAAGTAGATATCGGTTCAAGCCCGGTCTGACTCGTTCTTATTAGTTTAATGGTAGAACAAGATACTTCTAATATCTGAATCTAAGTTCGAGTCTTAGATAAGAATAGAGAATTGACTGAGTGGTTTAAAGTGATAAGCTTGAAACTTATTTGATTGAAAGATCACATCCGTTCGAATCGGATATTCTCTGGTGGATATAGTTCAAT…
Bipolaris_cookei	AAGAGTATAGTTTAATTGGTAAAATAGGAAGCTTCAAACTTCAAATTTCCAGTTCAAGTCTGGATGCTCTTGATCCGAGTGCTGGAATTGGTAGACAGGACAAATTTAAGCTTTGTTGACGTTATGTCGTGAACGTTCAAGTCGTTCTTCGGATAGGGTCAGTAACTTAATGGTAGAGGACTTTCTTGTCACGAAAGTAGATATCGGTTCAAGCCCGGTCTGACTCGTTCTTATTAGTTTAATGGTAGAACAAGATACTTCTAATATCTGAATCTAAGTTCGAATCTTAGATAAGAATAGAGAATTGACTGAGTGGCTTAAAGTGATAAGCTTGAAACTTATTTGGTTGAAAAACCACATCCGTTCGAATCGGATATTCTCTGGTGGATATAGTTCAAT…
Botryosphaeria_kuwatsukai	AAGAGTATAGTTTAATTGGTAAAATAGGAAGCTTCAAACTTCAAATTTTCAGTTCAAGTCTGGATGCTCTTGATCCAAGTGCTGGAAGTGGTAGACAGGGAAAATTTAAGCTTTTCTGAGATATTCTCGTGAACGTTCAAGTCGTTCTTTGGATAGGGTTAGTTTCTTAAAGGTAAAGAGCTTTCTTGTCGAGAAAGATTATGCCGGATCGAGGCCGGCCTAACCCGCTCTTATTAGCTTAATGGTAAAGCAGGATACTTCTAATATCTAGATCCAAGTTCGAGTCTTGGATAAGAATAGAGAATTGACCGAGTGGTTTAAGGTGATAAGCTTGAAACTTATTTTAGTATATACTAACATCCGTTCGAATCGGATATTCTCTGGAGGATGTAGTTCAAT…
Zymoseptoria_tritici	AAGAGTATAGTTTAATTGGCAAAATAGGAAGCTTCAAACTTCAAATTCTCAGTTCAAGTCTGAGTGCTCTTGATCCGAGTGCTGGAATTGGTAGACAGGGAAAATTTAAGCTTTTCTGACAGTTAGTCGTAAACGTTCGATTCGTTTCTTGGATAGAGTTATTAACTTAATGGTAAAGTGTTTTCTTGTCAAGAAAAAAGATGTCGGATCGTAGCCGGCCTAACTCGTTCTTATTAGCTTAATGGTAGAGCAGGATACTTCTAATATCTGGGTCTAAGTTCGAGTCTTAGATGAGAATAGAGAATTGGCTGAGTGGTTTATAGCGGTAAGCTTGAAACTTATTTGGTTTAAAAACCGCATCCGTTCGAATCGGATATTCTCTGGTGGATATAGTTCAAT…
Bipolaris_sorokiniana	AAGAGTATAGTTTAATTGGTAAAATAGGAAGCTTCAAACTTCAAATTTCCAGTTCAAGTCTGGATGCTCTTGATCCGAGTGCTGGAATTGGTAGACAGGACAAATTTAAGCTTTGTTGACGTTATGTCGTGAACGTTCAAGTCGTTCTTCGGATAGGGTCAGTAACTTAATGGTAGAGGACTTTCTTGTCACGAAAGTAGATATCGGTTCAAGCCCGGTCTGACTCGTTCTTATTAGTTTAATGGTAGAACAAGATACTTCTAATATCTGAATCTAAGTTCGAATCTTAGATAAGAATAGAGAATTGACTGAGTGGCTTAAAGTGATAAGCTTGAAACTTATTTGGTTGAAAAACCACATCCGTTCGAATCGGATATTCTCTGGTGGATATAGTTCAAT…
Shiraia_bambusicola	AAGAGTATAGTTTAATTGGTAAAATAGGAAGCTTCAAACTTCAAATTTCCAGTTCAAGTCTGGATGCTCTTGGTCCGAGTGCTGGAATTGGTAGACAGGACAAATTTAAGCTTTGTTGACGTTATGTCGTGAACGTTCAAGTCGTTCTTCGGATAGGGTCAGTAACTTAATGGTAGAGGACTTTCTTGTCACGAAAGTAGATATCGGTTCAAGCCCGGTCTGACTCGTTCTTATTAGTTTAATGGTAGAACAAGATACTTCTAATATCTGAATCTAAGTTCAAGTCTTAGATAAGAATAGAGAATTGACTGAGTGGTTTAAAGTGATAAGCTTGAAACTTATTTGATTGAAAAATCACATCCGTTCGAATCGGATATTCTCTGGTGGATATAGTTCAAT…
Didymella_pinodes	AAGAGTATAGTTTAATTGGTAAAATAGGAAGCTTCAAACTTCAAATTTCCAGTTCAAGTCTGGATGCTCTTGATCCGAGTGCTGGAATTGGTAGACAGGACAAATTTAAGCTTTGTTGACGTTATGTCGTGAACGTTCAAGTCGTTCTTCGGATAGGGTTAGTAACTTAATGGTAAAGAGCTTTCTTGTCACGAAAGTAGATATCGGTTCAAGCCCGGTCTAACTCGTTCTTATTAGTTTAATGGTAGAACAAGATACTTCTAATATCTGAATCTAAGTTCGAATCTTAGATAAGAATAGAGAATTGACTGAGTGGTTTAAAGTGATAAGCTTGAAACTTATTTGGTTGAAAGACCACATCCGTTCGAATCGGATATTCTCTGGTGGATGTAGTTCAAT…
Zasmidium_cellare	AAGAGTATAGTTTAATTGGCAAAATAGGAAGCTTCAAACTTCAAATTCTCAGTTCAAGTCTGAGTGCTCTTGATCCGAGTGCTGGAATTGGTAGACAGGATAAACTTAAGATTTATTGATATAATATCGTAAACGTTCAAGTCGTTTCTCGGATAGAGTTAGTAACTTAATGGTAAAGAACTTTCTTGTCGAGAAAGTAGATGTCGGATCGTAGCCGACCTGACTCGTTCTTACTAGCTTAATGGTAGAGCAGGATACTTCTAATATCTAGATCTAAGTTCAAGTCTTAGGTAAGAATAGAGAATTGGCTGAGTGGTTTATAGCGATAAGCTTGAAACTTATTTGGTGTAAAAACCACATCCGTTCGAATCGGATATTCTCTGGTGGATATAGTTCAAT…
Pithomyces_chartarum	AAGAGTATAGTTTAATTGGTAAAATAGGAAGCTTCAAACTTCAAATTTCCAGTTCAAGTCTGGATGCTCTTGATCCGAGTGCTGGAATTGGTAGACAGGACAAGTTTAAGCTTTGTTGACATTCTGTCATGAACGTTCAAGTCGTTCTTCGGATAGGGTTAGTAACTTAATGGTAGAGGCTTTTCTTGTCACGAAAGGAGATGCTGGTTCGAGTCCGGTCTAACTCGTTCTTATTAGTTTAATGGTAGAACAAGATACTTCTAATATCTGAATCTAAGTTCGAGTCTTAGATAAGAATAGAGAATTGACTGAGTGGTTTATAGTGATAAGCTTGAAACTTATTTTGGTGTGAACCAACATCCGTTCGAATCGGATATTCTCTGGTGGATATAGTTCAAT…
Stemphylium_lycopersici	AAGAGTATAGTTTAATTGGTAAAATAGGAAGCTTCAAACTTCAAATTTCCAGTTCAAGTCTGGATGCTCTTGATCCGAGTGCTGGAATTGGTAGACAGGACAAATTTAAGCTTTGTTGACGTTATGTCGTGAACGTTCAAGTCGTTCTTCGGATAGGGTCAGTAACTTAATGGTAGAGGACTTTCTTGTCACGAAAGTAGATATCGGTTCAAGCCCGGTCTGACTCGTTCTTATTAGTTTAATGGTAGAACAAGATACTTCTAATATCTGAATCTAAGTTCGAATCTTAGATAAGAATAGAGAATTGACTGAGTGGCTTAAAGTGATAAGCTTGAAACTTATTTGGTTGAAAAATCACATCCGTTCGAATCGGATATTCTCTGGTGGATATAGTTCAAT…
Pseudocercospora_mori	AAGAGTATAGTTTAATTGGCAAAATAGGAAGCTTCAAACTTCAAATTCTCAGTTCAAATCTGAGTGCTCTTGATCCGAATGCTGGAATTGGTAGACAGGGGAAACTTAAGATTTCCTGATATTTAATCGTAAACGTTCAAGTCGTTTTTCGGATAGAGTTAATAACTTAATGGTAAAGTACTTTCTTGTCGAGAAAGGAGATATCGGATCGTGGCCGGTTTAACTCGTTCTTACTAGCTTAATGGTAGAGCAGGATACTTCTAATATCTAGATCTAAGTTCAAGTCTTAGGTGAGAATAGAGAATTGGCTGAGTGGTTTATAGCGGTAAGCTTGAAACTTATTTGGTTTAAAGACCACATCCGTTCGAATCGGATATTCTCTGGTGGATATAGTTCAAT…
Coniothyrium_glycines	AAGAGTATAGTTTAATTGGTAAAATAGGAAGCTTCAAACTTCAAATTTCCAGTTCAAGTCTGGATGCTCTTGATCCGAGTGCTGGAAATGGTAGACAGGACAAATTTAAGCTTTGTTGACGGAATGTCGTGAACGTTCAAGTCGTTCTTCGGATAGGGTCAGTAACTTAATGGTAAAGGACTTTCTTGTCACGAAAGTAGATATCGGTTCAAGCCCGGTCTGACTCGTTCTTATTAGTTTAATGGTAGAACAAGATACTTCTAATATCTGAATCTGAGTTCGAATCTTAGATAAGAATAGAGAATTGACTGAGTGGTTTAAAGTGACAAGCTTGAAACTTGTTTTGGTGAAAACTAACATCCGTTCGAATCGGATATTCTCTGGTGGATATAGTTCAAT…
Pseudocercospora_fijiensis	AAGAGTATAGTTTAATTGGCAAAATAGGAAGCTTCAAACTTCAAATTCTCAGTTCAAATCTGAGTGCTCTTGATAGGCATGCTTAAATTGATATAATTTTTCCACTTAAAATGGAATGGA-TATAATCCATAAAGTTCAAATATTTTTACCTATAGAGTTAATAACTTAATGGTAAAGTACTTTCTTGTCGAGAAAGGAGATATCGGATCGTGGCCGGTTTAACTCGTTCTTACTAGCTTAATGGTAGAGCAGGATACTTCTAATATCTAGATCTAAGTTCAAGTCTTAGGTGAGAATAGAGAATTGGCTGAGTGGTTTATAGCGGTAAGCTTGAAACTTACTTTAGTAAATACTAACATCCGTTCGAATCGGATATTCTCTGGTGGATATAGTTCAAT…
